# Supplementary material for: Elastic Electron Collisions with Cyanoacetylene
Source: ACS Phys Chem Au. 2025 Mar 5;5(3):283–92. doi: 10.1021/acsphyschemau.5c00006 (PMC12123550; doi:10.1021/acsphyschemau.5c00006)
Supplement: Supplementary file 2 [file pg5c00006_si_002.zip]

Archive with 3 entries (3 files):
- ePSE3.zip
- SCIAM.zip
- SMC.zip
